# Supplementary material for: An Immunohistochemical Evaluation of Tumor-Associated Glycans and Mucins as Targets for Molecular Imaging of Pancreatic Ductal Adenocarcinoma
Source: Cancers (Basel). 2021 Nov 18;13(22):5777. doi: 10.3390/cancers13225777 (PMC8616289; doi:10.3390/cancers13225777)
Supplement: Supplementary file 1 [file cancers-13-05777-s001.zip]

Archive with 1 entries (1 files):
- cancers-1453224-supplementary.pdf
